# Supplementary material for: The use of artificial songs to assess song recognition in imprinted female songbirds: a concept proposal
Source: Front Psychol. 2024 Sep 4;15:1384794. doi: 10.3389/fpsyg.2024.1384794 (PMC11408183; doi:10.3389/fpsyg.2024.1384794)
Supplement: Supplementary file 5 [file Data_Sheet_1.XLSX]

## Sheet: Data
Female	MaleSong	SessionOrder	TrialOrder	StimulusType	TestType	Call	Hop	Fluffing	Bill wipeing
JS0311	JS0170	1	1	Non-imprinted	FN	5	0	0	0
JS0311	JS0189	1	2	Father	FN	8	4	1	0
JS0311	JS0170	1	3	Non-imprinted	FN	0	2	1	0
JS0311	JS0189	1	4	Father	FN	0	0	0	0
JS0311	JS0102	2	1	Non-imprinted	LN	0	0	0	0
JS0311	JS0219	2	2	Line	LN	0	3	1	0
JS0311	JS0102	2	3	Non-imprinted	LN	0	4	0	0
JS0311	JS0219	2	4	Line	LN	0	5	0	0
JS0311	JS0189	3	1	Father	FN	3	0	1	0
JS0311	JS0170	3	2	Non-imprinted	FN	0	0	0	0
JS0311	JS0189	3	3	Father	FN	1	0	0	0
JS0311	JS0170	3	4	Non-imprinted	FN	0	0	0	0
JS0311	JS0219	4	1	Line	LN	0	0	1	0
JS0311	JS0102	4	2	Non-imprinted	LN	2	0	0	0
JS0311	JS0219	4	3	Line	LN	0	0	0	0
JS0311	JS0102	4	4	Non-imprinted	LN	0	0	0	0
JS0314	JS0016	1	1	Line	LN	47	6	2	0
JS0314	JS0072	1	2	Non-imprinted	LN	45	10	1	1
JS0314	JS0016	1	3	Line	LN	28	11	1	2
JS0314	JS0072	1	4	Non-imprinted	LN	63	11	1	1
JS0314	JS0072	2	1	Non-imprinted	LN	74	21	1	17
JS0314	JS0016	2	2	Line	LN	65	24	1	2
JS0314	JS0072	2	3	Non-imprinted	LN	57	11	1	3
JS0314	JS0016	2	4	Line	LN	40	12	0	5
JS0314	JS0194	3	1	Non-imprinted	FN	47	0	0	0
JS0314	JS0252	3	2	Father	FN	46	7	1	3
JS0314	JS0194	3	3	Non-imprinted	FN	36	7	1	5
JS0314	JS0252	3	4	Father	FN	56	2	2	2
JS0314	JS0252	4	1	Father	FN	212	8	2	0
JS0314	JS0194	4	2	Non-imprinted	FN	102	14	2	13
JS0314	JS0252	4	3	Father	FN	143	20	1	0
JS0314	JS0194	4	4	Non-imprinted	FN	99	12	1	9
JS0327	JS0231	1	1	Non-imprinted	FN	1	0	0	0
JS0327	JS0074	1	2	Father	FN	7	0	0	0
JS0327	JS0231	1	3	Non-imprinted	FN	1	0	0	0
JS0327	JS0074	1	4	Father	FN	3	0	0	0
JS0327	JS0074	2	1	Father	FN	22	0	0	0
JS0327	JS0231	2	2	Non-imprinted	FN	12	3	0	0
JS0327	JS0074	2	3	Father	FN	0	0	0	0
JS0327	JS0231	2	4	Non-imprinted	FN	0	0	0	0
JS0327	JS0040	3	1	Line	LN	12	0	1	0
JS0327	JS0170	3	2	Non-imprinted	LN	0	0	0	0
JS0327	JS0040	3	3	Line	LN	7	0	0	1
JS0327	JS0170	3	4	Non-imprinted	LN	2	0	0	0
JS0327	JS0170	4	1	Non-imprinted	LN	42	12	0	4
JS0327	JS0040	4	2	Line	LN	3	6	1	7
JS0327	JS0170	4	3	Non-imprinted	LN	9	0	0	0
JS0327	JS0040	4	4	Line	LN	3	0	0	0
JS0330	JS0064	1	1	Line	LN	0	0	0	0
JS0330	JS0100	1	2	Non-imprinted	LN	0	6	1	0
JS0330	JS0064	1	3	Line	LN	0	0	0	0
JS0330	JS0100	1	4	Non-imprinted	LN	0	5	1	0
JS0330	JS0219	2	1	Father	FN	0	0	0	0
JS0330	JS0102	2	2	Non-imprinted	FN	0	0	0	0
JS0330	JS0219	2	3	Father	FN	0	0	0	0
JS0330	JS0102	2	4	Non-imprinted	FN	0	0	0	0
JS0330	JS0100	3	1	Non-imprinted	LN	0	1	1	0
JS0330	JS0064	3	2	Line	LN	0	0	0	0
JS0330	JS0100	3	3	Non-imprinted	LN	0	0	0	0
JS0330	JS0064	3	4	Line	LN	0	0	0	0
JS0330	JS0102	4	1	Non-imprinted	FN	0	2	0	1
JS0330	JS0219	4	2	Father	FN	0	1	0	0
JS0330	JS0102	4	3	Non-imprinted	FN	0	0	0	0
JS0330	JS0219	4	4	Father	FN	0	3	0	0

## Sheet: Description
	Variables	Description
Random effect	Female	The subject females' ID
Random effect	MaleSong	The presented songs owners' ID
Fixed effect	SessionOrder	The order of the session within the experimental period
Fixed effect	TrialOrder	The order of the trial within the session
Fixed effect	StimulusType	Familiarity of the presented song (Familiar vs. Non-imprinted)
Fixed effect	TestType	The pairwise song type in the session (Father vs. Non-imprinted (FN) / Line vs Non-imprinted(LN))
response variable	Call	The number of calling in the trial
response variable	Hop	The number of hopping in the trial
response variable	Fluffing	The number of fluffing in the trial
response variable	Bill wiping	The number of bill-wiping in the trial
